# Supplementary material for: Gut Microbiota Composition across Normal Range Prostate-Specific Antigen Levels
Source: J Pers Med. 2021 Dec 17;11(12):1381. doi: 10.3390/jpm11121381 (PMC8703440; doi:10.3390/jpm11121381)
Supplement: Supplementary file 1 [file jpm-11-01381-s001.zip]

Archive with 1 entries (1 files):
- jpm-1503066-supplementary.pdf
